# Supplementary material for: Development of a Sprayable Hydrogel-Based Wound Dressing: An In Vitro Model
Source: Gels. 2024 Mar 1;10(3):176. doi: 10.3390/gels10030176 (PMC10970460; doi:10.3390/gels10030176)
Supplement: Supplementary file 1 [file gels-10-00176-s001.zip]

Archive with 1 entries (1 files):
- gels-2867074-supplementary.pdf
